# Supplementary material for: Targeted viral adaptation generates a simian-tropic hepatitis B virus that infects marmoset cells
Source: Nat Commun. 2023 Jun 16;14:3582. doi: 10.1038/s41467-023-39148-3 (PMC10276007; doi:10.1038/s41467-023-39148-3)
Supplement: Supplementary file 4 — Source data for all figures [file 41467_2023_39148_MOESM4_ESM.xlsx]

## Sheet: Figure 1B and C
Fig 1B	HepG2	human	cyno	SqM	Marmoset	Prosimian
	0.064	96.4	92.7	95.7	92	95.4
	0	97.2	93	96.6	95.2	95.8
	0.041	96.2	92.4	96.2	95.5	95.1
	0.082	97.1	92.6	96.9	94.6	96.2
Mean	0.04675	96.73	92.68	96.35	94.33	95.63
Std. Deviation	0.0354	0.4992	0.25	0.5196	1.595	0.4787
Std. Error of Mean	0.0177	0.2496	0.125	0.2598	0.7973	0.2394
Fig 1C
HBV preS1 binding-flow data	NC		hum_NTCP		Cyno/RheM_NTCP		SqM_NTCP		Mar_NTCP		Pro_NTCP
MyrB	-	+	-	+	-	+	-	+	-	+	-	+
repeat 1	3.17	4.37	74	19.4	8.25	9.65	57.3	12.9	46.6	22.3	10.4	9.7
repeat 2	3.7	5.72	76.4	21.4	8.43	9.05	57.2	11.5	48.8	16.9	10.8	11.3
repeat 3	4.44	6.89	74.9	19.9	9.03	10.8	55.8	12.6	51.8	20.7	10.9	10.5
repeat 4	4.78		70	23.1	8.29	6.38	59.3	13.8	31.9	19.3	12.4	9.65

## Sheet: Figure 1D
HBsAg ELISA	NC		hum_NTCP		Cyno/RheM_NTCP		SqM_NTCP		Mar_NTCP		Prosimian_NTCP
Days post infection	6	8	6	8	6	8	6	8	6	8	6	8
repeat 1	0.0223973	0.0070964	1.64634	3.90317	0.00280119	0.00815838	0.00240389	0.00207588	0.192982	0.193027	0.171219	0.0717242
repeat 2	0.0172075	0.00684296	1.31291	3.98995	0.00308826	0.00825515	0.00193248	0.00214005	0.183365	0.260676	0.021856	0.0740473
repeat 3	0.0210836	0.00527222	2.1692	5.04729	0.00310696	0.00895388	0.00359184	0.0039957	0.190225	0.269168	0.216722	0.054614
repeat 4	0.0162432	0.00554783	1.7183	5.15567	0.00331547	0.0113889	0.00248503	0.00297284	0.112989	0.168782	0.0313333	0.095209
repeat 5	0.00841068	0.0489811
repeat 6	0.00857382	0.0588795

## Sheet: Figure 2C
	HBV preS1 binding-flow data	HepG2	hNTCP	OWM-NTCPWT	OWM-NTCPR158G	SqM-NTCPWT	SqM-NTCPG158R
	repeat 1	7.04	72.5	8.25	63.1	56.4	14
	repeat 2	6.19	73.8	8.43	62.5	53.8	11.3
	repeat 3	7.04	73.2	9.03	63.4	57	12.3

## Sheet: Figure 2E
	HBeAg ELISA	HepG2			hNTCP			OWM-NTCPWT			OWM-NTCPR158G			OWM-NTCPG157K,R158G			OWM-NTCPR158G, I160V			OWM-NTCPR158G, L161I			OWM-NTCPR158G, P165L			OWM-NTCPh157-165			SqM-NTCPWT			SqM-NTCPQ84R			SqM-NTCPK87N			SqM-NTCPN86K,K87N			SqM-NTCPQ84R,N86K,K87N
	Days post infection	4	6	8	4	6	8	4	6	8	4	6	8	4	6	8	4	6	8	4	6	8	4	6	8	4	6	8	4	6	8	4	6	8	4	6	8	4	6	8	4	6	8
	repeat 1	0.045131	0.036426	0.018612	0.213928	1.29865	1.83719	0.024606	0.028586	0.009273	0.040287	0.077696	0.078835	0.018544	0.008562	0.014681	0.077794	0.079405	0.082235	0.112621	0.090645	0.077455	0.783392	3.53352	3.9079	0.249523	0.891012	0.815121	0.032794	0.025574	0.015036	0.045831	0.0539004	0.0545874	0.211842	1.03636	1.05655	0.390894	1.69816	1.71556	0.778744	2.52606	2.79624
	repeat 2	0.11758	0.067725	0.042419	0.220754	1.04476	1.75419	0.021067	0.009926	0.005456	0.035282	0.084801	0.065544	0.040379	0.010807	0.010473	0.059474	0.084177	0.062284	0.079208	0.099407	0.088058	0.732064	2.34742	2.79608	0.233056	0.665093	0.560195	0.036348	0.032965	0.011084	0.042215	0.0845147	0.0720313	0.213218	1.05932	1.23623	0.417383	1.84021	1.78766	0.657478	2.0393	2.2174
	repeat 3	0.099045	0.067861	0.038917	0.213574	1.12536	1.99265	0.033879	0.024395	0.007016	0.061643	0.11521	0.091768	0.034783	0.033094	0.014205	0.069513	0.080529	0.066215	0.083257	0.089938	0.080399	0.798855	3.5873	3.79818	0.272564	0.855297	0.753917	0.041484	0.037199	0.01309	0.032766	0.0716415	0.0699898	0.223503	1.08619	1.11013	0.422565	1.79007	1.84081	0.705637	2.69316	2.90464
	repeat 4	0.094072	0.046429	0.017781	0.420083	1.43902	1.44513	0.124496	0.084147	0.033948	0.115154	0.082423	0.105726	0.016458	0.012453	0.006267	0.041892	0.029975	0.065405	0.036214	0.049018	0.04797	0.448286	1.50988	1.78998	0.159043	0.390728	0.580734	0.001592	0.000837	0.001301	0.00215	0.0837711	0.0677711	0.207986	1.11303	1.30916	0.418272	1.94418	1.8382	0.594293	2.17916	2.29955
	repeat 5	0.051764	0.039253	0.021733	0.363852	1.36236	1.55167	0.062426	0.047513	0.030153	0.119134	0.09552	0.081561	0.020996	0.01124	0.005151	0.041082	0.045397	0.037227	0.036353	0.049922	0.030511	0.370195	1.23528	1.24176	0.125145	0.488228	0.572577	0.001423	0.000731	0.001741	0.002088	0.0516783	0.0695663	0.012257	0.640523	1.23392	0.081866	1.45839	2.21829	0.361458	2.22758	3.12091
	repeat 6	0.09805	0.052507	0.032109	0.526439	1.55409	1.53439	0.082176	0.034869	0.026323	0.082503	0.056988	0.077296	0.016126	0.006818	0.004811	0.022088	0.03968	0.030865	0.037195	0.039304	0.02414	0.354381	1.36241	1.57404	0.165758	0.46288	0.62152	0.000899	0.000629	0.001081	0.001215	0.0693094	0.0663832	0.034586	0.601028	1.26538	0.148071	1.57504	2.61066	0.44173	2.00302	2.4362
	repeat 7	0.00153	0.000894	0.001666	0.399823	1.48877	1.63061	0.015092	0.014611	0.004868	0.02732	0.059955	0.063296	0.045574	0.0235	0.034719							0.798529	2.46472	2.92192	0.182844	0.44456	0.666792	0.000858	0.000731	0.001412				0.015312	0.635659	1.20899	0.093519	1.44643	2.18155	0.622262	2.46618	3.07166

## Sheet: Figure 4A
	HBV preS1 binding-flow data	NC		hum_NTCP		Cyno/RheM_NTCP		SqM_NTCP		Mar_NTCP		Prosimian
	MyrB	-	+	-	+	-	+	-	+	-	+	-	+
	repeat 1	1.16	5.38	64.1	6.82	3.26	3.26	33.1	2.08	77	6.27	3.72	1.74
	repeat 2	1.91	7.06	63	3.42	3.82	5.98	38.9	1.55	80.9	3.09	3.14	1.99
	repeat 3	1.39	5.72	61	2.58	4.08	9.17	40.5	3.98	80.1	3	3.55	2.01
	repeat 4	2.55	5.45	56.2	4.46	2.72	4.91	49.4	2.31	92	3.28	4.63	2.19
	repeat 5	1.97		45.6		3.53				94.6
	repeat 6	1.53		51.7						93.3
	repeat 7	2.19		52.1						91.6
	repeat 8	3.19
	repeat 9	5.2
	repeat 10	2.44

## Sheet: Figue 4C
	HBsAg ELISA	NC		hum_NTCP		Cyno/RheM_NTCP		SqM_NTCP		Mar_NTCP		Pros_NTCP
	Days post infection	6	8	6	8	6	8	6	8	6	8	6	8
	repeat 1	0.0223973	0.0070964	0.16199	0.161236	0.0117431	0.0117431	0.0121143	0.027	0.148545	0.192982	0.0419561	0.0463482
	repeat 2	0.0172075	0.00684296	0.233611	0.240948	0.0137619	0.0137619	0.018	0.033	0.242677	0.183365	0.0914433	0.0188485
	repeat 3	0.0210836	0.00527222	0.219159	0.300784	0.021	0.0106169	0.022	0.01	0.260796	0.190225	0.041024	0.0364886
	repeat 4	0.0162432	0.00554783	0.176851	0.177097	0.0116893	0.032	0.035	0.007	0.195619	0.112989	0.0657292	0.0184904

## Sheet: Figure 4E
	HBeAg ELISA	PLVX-mock			PLVX-1.3x HBV
	Days post infection	6	8	10	6	8	10
	repeat 1	0.00225489	0.0106802	0.00529018	0.0451338	0.140551	0.317063
	repeat 2	0.00251678	0.0141502	0.00512835	0.0479498	0.0882558	0.234608
	repeat 3	0.00144679	0.0153282	0.00549738	0.0406508	0.0782177	0.186332
	repeat 4	0.00715033	0.0211704	0.00755444	0.0354515	0.115369	0.290674

## Sheet: Figure 4F
	HBeAg ELISA	PLVX-vehicle-mock			PLVX-hNTCP-HBV
	Days post infection	6	8	10	6	8	10
	repeat 1	0.0244596	0.0154636	0.0441387	0.987259	1.88433	2.96701
	repeat 2	0.0449348	0.0116368	0.0241283	2.70664	1.61528	2.98323
	repeat 3	0.0151786	0.00718995	0.0166399	1.56669	2.24981	5.35389
	repeat 4	0.0319463	0.00593462	0.0201429

## Sheet: Figure 4G
	HBeAg ELISA	Mock			MOI=4000			MOI=8000
	Days post infection	8	11	14	8	11	14	8	11	14
	repeat 1	0.00204191	0.00827054	0.00614211	0.0833714	0.13528	0.119566	0.760148	1.43388	2.26741
	repeat 2	0.00170586	0.00590991	0.00609847	0.102707	0.194542	0.144523	0.764024	0.919044	1.3095
	repeat 3	0.0020645	0.00646531	0.00609847	0.083154	0.189577	0.12865	0.758098	1.18277	1.63688
	repeat 4	0.00159586	0.00672659	0.00649932	0.0731098	0.18458	0.119615	0.595505	0.862471	1.04921
	repeat 5	0.0012913	0.0059298	0.00646	0.0736665	0.14719	0.08447
	repeat 6	0.0018465	0.00595111	0.00704683	0.0958673	0.187438	0.0987004

## Sheet: Figure 5B
	HBV DNA_sucose density gradient centrifugation	HBV-WT			HBV-WMPreS1-48			WMHBV-WT			Sucurose (%)
Fraction number	15	0			0			0			11.4	16.5	14.3
	14	0			0			0			17.9	19.3	17.6
	13	15			10			1			19.3	22.1	20.7
	12	33.2			20.4			1.99			24.3	24.5	23.4
	11	24.2			21.8			2.34			26.2	27.1	25.9
	10	30			24.7			4.36			27.6	29.9	28.9
	9	54.8			25.5			1.91			32	33.4	31.1
	8	24.5			29.9			2.07			34.4	34.5	33.2
	7	42.1			102			212			37.2	36	35.3
	6	76			168			455			39.9	37.9	39.2
	5	85.6			85.4			1.72			43.4	41.7	43.1
	4	32.1			7.61			1.61			46.7	44.7	46.5
	3	1.34			1.76			1.39			50	48.5	50.1
	2	1			1			1			52.9	51.5	52.6
	1	0			0			0			53.3	52.3	51.2

[truncated: 15 more sheets: Figure 5E, Figure 5F, Figure 5G, Figure 5H, Figure 5I, Figure 6A, Figure 6C, Figure 6D, Figure 6E, Suplmentary Fig 2D, Suplmentary Fig 4C, Suplementary Fig 5, Supplementary Fig 6, Supplementary Fig 7, Supplementary Fig 12]
